# Supplementary material for: Annual Crops Contribute More Predators than Perennial Habitats during an Aphid Outbreak
Source: Insects. 2023 Jul 11;14(7):624. doi: 10.3390/insects14070624 (PMC10380491; doi:10.3390/insects14070624)
Supplement: Supplementary file 1 [file insects-14-00624-s001.zip]

Archive with 1 entries (1 files):
- insects-2481314-supplementary.pdf
